# Supplementary material for: CRISPR-Mediated Gene Activation (CRISPRa) of pp38/pp24 Orchestrates Events Triggering Lytic Infection in Marek’s Disease Virus-Transformed Cell Lines
Source: Microorganisms. 2021 Aug 8;9(8):1681. doi: 10.3390/microorganisms9081681 (PMC8398467; doi:10.3390/microorganisms9081681)
Supplement: Supplementary file 1 [file microorganisms-09-01681-s001.zip]

Archive with 1 entries (1 files):
- microorganisms-1280005-SI.pdf
